# Supplementary material for: Metabolic Dysfunction-Associated Steatotic Liver Disease Is Characterized by Enhanced Endogenous Cholesterol Synthesis and Impaired Synthesis/Absorption Balance
Source: Int J Mol Sci. 2025 Aug 1;26(15):7462. doi: 10.3390/ijms26157462 (PMC12347333; doi:10.3390/ijms26157462)
Supplement: Supplementary file 1 [file ijms-26-07462-s001.zip]

Archive with 5 entries (5 files):
- ijms-3769883 supplementary 1.pdf
- ijms-3769883 supplementary 2.pdf
- ijms-3769883 supplementary 3.pdf
- ijms-3769883 supplementary 4.pdf
- ijms-3769883 supplementary 5.pdf
